# Supplementary material for: Inhibition of DNMT1 methyltransferase activity via glucose-regulated O-GlcNAcylation alters the epigenome
Source: eLife. 2023 Jul 20;12:e85595. doi: 10.7554/eLife.85595 (PMC10390045; doi:10.7554/eLife.85595)
Supplement: Figure 1—figure supplement 3—source data 1. [file elife-85595-fig1-figsupp3-data1.zip]

Archive with 36 entries (33 files):
- Figure 1-figure supplement 3-source data 1/
- __MACOSX/._Figure 1-figure supplement 3-source data 1
- Figure 1-figure supplement 3-source data 1/.DS_Store
- __MACOSX/Figure 1-figure supplement 3-source data 1/._.DS_Store
- Figure 1-figure supplement 3-source data 1/Labeled_file/
- __MACOSX/Figure 1-figure supplement 3-source data 1/._Labeled_file
- Figure 1-figure supplement 3-source data 1/Original_files/
- __MACOSX/Figure 1-figure supplement 3-source data 1/._Original_files
- Figure 1-figure supplement 3-source data 1/Labeled_file/Figure 1-figure supplement 3A-source data 1.pdf
- __MACOSX/Figure 1-figure supplement 3-source data 1/Labeled_file/._Figure 1-figure supplement 3A-source data 1.pdf
- Figure 1-figure supplement 3-source data 1/Labeled_file/.DS_Store
- __MACOSX/Figure 1-figure supplement 3-source data 1/Labeled_file/._.DS_Store
- Figure 1-figure supplement 3-source data 1/Labeled_file/Figure 1-figure supplement 3B-source data 1.pdf
- __MACOSX/Figure 1-figure supplement 3-source data 1/Labeled_file/._Figure 1-figure supplement 3B-source data 1.pdf
- Figure 1-figure supplement 3-source data 1/Original_files/.DS_Store
- __MACOSX/Figure 1-figure supplement 3-source data 1/Original_files/._.DS_Store
- Figure 1-figure supplement 3-source data 1/Original_files/Figure 1-figure supplement 3B_DNMT1_input.tif
- __MACOSX/Figure 1-figure supplement 3-source data 1/Original_files/._Figure 1-figure supplement 3B_DNMT1_input.tif
- Figure 1-figure supplement 3-source data 1/Original_files/Figure 1-figure supplement 3B_GAPDH_input.tif
- __MACOSX/Figure 1-figure supplement 3-source data 1/Original_files/._Figure 1-figure supplement 3B_GAPDH_input.tif
- Figure 1-figure supplement 3-source data 1/Original_files/Figure 1-figure supplement 3A_DNMT1_IP.tif
- __MACOSX/Figure 1-figure supplement 3-source data 1/Original_files/._Figure 1-figure supplement 3A_DNMT1_IP.tif
- Figure 1-figure supplement 3-source data 1/Original_files/Figure 1-figure supplement 3A_O-GlcNAc_IP.tif
- __MACOSX/Figure 1-figure supplement 3-source data 1/Original_files/._Figure 1-figure supplement 3A_O-GlcNAc_IP.tif
- Figure 1-figure supplement 3-source data 1/Original_files/Figure 1-figure supplement 3B_O-GlcNAc_input.tif
- __MACOSX/Figure 1-figure supplement 3-source data 1/Original_files/._Figure 1-figure supplement 3B_O-GlcNAc_input.tif
- Figure 1-figure supplement 3-source data 1/Original_files/Figure 1-figure supplement 3A_DNMT1_input.tif
- __MACOSX/Figure 1-figure supplement 3-source data 1/Original_files/._Figure 1-figure supplement 3A_DNMT1_input.tif
- Figure 1-figure supplement 3-source data 1/Original_files/Figure 1-figure supplement 3B_DNMT1_IP.tif
- __MACOSX/Figure 1-figure supplement 3-source data 1/Original_files/._Figure 1-figure supplement 3B_DNMT1_IP.tif
- Figure 1-figure supplement 3-source data 1/Original_files/Figure 1-figure supplement 3A_O-GlcNAc_input.tif
- __MACOSX/Figure 1-figure supplement 3-source data 1/Original_files/._Figure 1-figure supplement 3A_O-GlcNAc_input.tif
- Figure 1-figure supplement 3-source data 1/Original_files/Figure 1-figure supplement 3B_O-GlcNAc_IP.tif
- __MACOSX/Figure 1-figure supplement 3-source data 1/Original_files/._Figure 1-figure supplement 3B_O-GlcNAc_IP.tif
- Figure 1-figure supplement 3-source data 1/Original_files/Figure 1-figure supplement 3A_GAPDH_input.tif
- __MACOSX/Figure 1-figure supplement 3-source data 1/Original_files/._Figure 1-figure supplement 3A_GAPDH_input.tif
